# Supplementary material for: Structurally Informed Mutagenesis of a Stereochemically Promiscuous Aldolase Produces Mutants That Catalyze the Diastereoselective Syntheses of All Four Stereoisomers of 3-Deoxy-hexulosonic Acid
Source: ACS Catal. 2022 Sep 6;12(18):11444–55. doi: 10.1021/acscatal.2c03285 (PMC9486944; doi:10.1021/acscatal.2c03285)
Supplement: Supplementary file 1 — cs2c03285_si_001.zip [file cs2c03285_si_001.zip]

Archive with 2 entries (2 files):
- KPI.frcmod
- KPI.off
