# Supplementary material for: Structurally Informed Mutagenesis of a Stereochemically Promiscuous Aldolase Produces Mutants That Catalyze the Diastereoselective Syntheses of All Four Stereoisomers of 3-Deoxy-hexulosonic Acid
Source: ACS Catal. 2022 Sep 6;12(18):11444–55. doi: 10.1021/acscatal.2c03285 (PMC9486944; doi:10.1021/acscatal.2c03285)
Supplement: Supplementary file 1 — cs2c03285_si_001.zip [file cs2c03285_si_001.zip › KPI.frcmod]

FRCMOD file initially generated by PyRED version MAY-2014 - q4md-forcefieldtools.org
MASS      mass             pol             Source

BOND   K(kcal.mol-1.ang-2)  Dist0(ang)     Source
C -CD   449.9               1.5634         Dist from B3LYP ; K from c -c2  in gaff.dat
CD-N2   486.3               1.3859         Dist from B3LYP ; K from c2-n3  in gaff.dat

ANGLE  K(kcal.mol-1.ang-2)  Theta0(deg)    Source
CD-C -O2      72.77         119.12         From c2-c -o  in gaff.dat
C -CD-CM      67.93         120.70         From c -c2-c2 in gaff.dat
C -CD-N2      66.59         111.14         From c -c3-n3 in gaff.dat   
CM-CD-N2      70.33         124.55         From c2-c2-n3 in gaff.dat
CD-N2-CT      66.22         124.68         From c2-n3-c2 in gaff.dat
CD-N2-H       47.13         109.92         From c3-n3-hn in gaff.dat

DIHEDRAL    Path V(kcal.mol-1.rad-1) Phase(deg.) Period Source
O2-C -CD-CM    4    8.700       180.000           2.000 From X -c -c2-X in gaff.dat
O2-C -CD-N2    4    8.700       180.000           2.000 From X -c -c2-X in gaff.dat
C -CD-N2-CT    4    1.200       180.000           2.000 From X -c2-n3-X in gaff.dat
C -CD-N2-H     4    1.200       180.000           2.000 From X -c2-n3-X in gaff.dat
CM-CD-N2-CT    4    1.200       180.000           2.000 From X -c2-n3-X in gaff.dat
CM-CD-N2-H     4    1.200       180.000           2.000 From X -c2-n3-X in gaff.dat

IMPROPER         V(kcal.mol-1.rad-1) Phase(deg.) Period Source
C -CM-CD-N2             1.1          180.          2.   (gaff.dat standard improper)

NONBON     R*(ang)   Eps(kcal.mol-1)       Source
