# Supplementary material for: Structurally Informed Mutagenesis of a Stereochemically Promiscuous Aldolase Produces Mutants That Catalyze the Diastereoselective Syntheses of All Four Stereoisomers of 3-Deoxy-hexulosonic Acid
Source: ACS Catal. 2022 Sep 6;12(18):11444–55. doi: 10.1021/acscatal.2c03285 (PMC9486944; doi:10.1021/acscatal.2c03285)
Supplement: Supplementary file 1 — cs2c03285_si_001.zip [file cs2c03285_si_001.zip › KPI.off]

!!index array str
 "KPI"
!entry.KPI.unit.atoms table  str name  str type  int typex  int resx  int flags  int seq  int elmnt  dbl chg
 "N" "N" 0 1 131072 1 7 -0.409400
 "H7" "H" 0 1 131072 2 1 0.275500
 "CA" "CX" 0 1 131072 3 6 -0.006100
 "H8" "H1" 0 1 131072 4 1 0.068000
 "C" "C" 0 1 131072 5 6 0.511600
 "O" "O" 0 1 131072 6 8 -0.524000
 "CB" "CT" 0 1 131072 7 6 0.008400
 "H9" "HC" 0 1 131072 8 1 0.012400
 "H10" "HC" 0 1 131072 9 1 0.012400
 "CG" "CT" 0 1 131072 10 6 -0.036700
 "H11" "HC" 0 1 131072 11 1 0.009100
 "H12" "HC" 0 1 131072 12 1 0.009100
 "CD" "CT" 0 1 131072 13 6 0.016700
 "H13" "HC" 0 1 131072 14 1 0.010300
 "H14" "HC" 0 1 131072 15 1 0.010300
 "CE" "CT" 0 1 131072 16 6 0.246000
 "H15" "H1" 0 1 131072 17 1 -0.012200
 "H16" "H1" 0 1 131072 18 1 -0.012200
 "NZ" "N2" 0 1 131072 19 7 -0.683800
 "H6" "H" 0 1 131072 20 1 0.316200
 "CX1" "CD" 0 1 131072 21 6 0.259200
 "CX2" "C" 0 1 131072 22 6 0.791600
 "O1" "O2" 0 1 131072 23 8 -0.777400
 "O2" "O2" 0 1 131072 24 8 -0.777400
 "C1" "CM" 0 1 131072 25 6 -0.659800
 "H4" "HA" 0 1 131072 26 1 0.171100
 "H5" "HA" 0 1 131072 27 1 0.171100
!entry.KPI.unit.atomspertinfo table  str pname  str ptype  int ptypex  int pelmnt  dbl pchg
 "N" "N" 0 -1 0.0
 "H7" "H" 0 -1 0.0
 "CA" "CX" 0 -1 0.0
 "H8" "H1" 0 -1 0.0
 "C" "C" 0 -1 0.0
 "O" "O" 0 -1 0.0
 "CB" "CT" 0 -1 0.0
 "H9" "HC" 0 -1 0.0
 "H10" "HC" 0 -1 0.0
 "CG" "CT" 0 -1 0.0
 "H11" "HC" 0 -1 0.0
 "H12" "HC" 0 -1 0.0
 "CD" "CT" 0 -1 0.0
 "H13" "HC" 0 -1 0.0
 "H14" "HC" 0 -1 0.0
 "CE" "CT" 0 -1 0.0
 "H15" "H1" 0 -1 0.0
 "H16" "H1" 0 -1 0.0
 "NZ" "N2" 0 -1 0.0
 "H6" "H" 0 -1 0.0
 "CX1" "CD" 0 -1 0.0
 "CX2" "C" 0 -1 0.0
 "O1" "O2" 0 -1 0.0
 "O2" "O2" 0 -1 0.0
 "C1" "CM" 0 -1 0.0
 "H4" "HA" 0 -1 0.0
 "H5" "HA" 0 -1 0.0
!entry.KPI.unit.boundbox array dbl
 -1.000000
 0.0
 0.0
 0.0
 0.0
!entry.KPI.unit.childsequence single int
 2
!entry.KPI.unit.connect array int
 1
 5
!entry.KPI.unit.connectivity table  int atom1x  int atom2x  int flags
 1 2 1
 1 3 1
 3 4 1
 3 5 1
 3 7 1
 5 6 1
 7 8 1
 7 9 1
 7 10 1
 10 11 1
 10 12 1
 10 13 1
 13 14 1
 13 15 1
 13 16 1
 16 17 1
 16 18 1
 16 19 1
 19 20 1
 19 21 1
 21 22 1
 21 25 1
 22 23 1
 22 24 1
 25 26 1
 25 27 1
!entry.KPI.unit.hierarchy table  str abovetype  int abovex  str belowtype  int belowx
 "U" 0 "R" 1
 "R" 1 "A" 1
 "R" 1 "A" 2
 "R" 1 "A" 3
 "R" 1 "A" 4
 "R" 1 "A" 5
 "R" 1 "A" 6
 "R" 1 "A" 7
 "R" 1 "A" 8
 "R" 1 "A" 9
 "R" 1 "A" 10
 "R" 1 "A" 11
 "R" 1 "A" 12
 "R" 1 "A" 13
 "R" 1 "A" 14
 "R" 1 "A" 15
 "R" 1 "A" 16
 "R" 1 "A" 17
 "R" 1 "A" 18
 "R" 1 "A" 19
 "R" 1 "A" 20
 "R" 1 "A" 21
 "R" 1 "A" 22
 "R" 1 "A" 23
 "R" 1 "A" 24
 "R" 1 "A" 25
 "R" 1 "A" 26
 "R" 1 "A" 27
!entry.KPI.unit.name single str
 "KPI"
!entry.KPI.unit.positions table  dbl x  dbl y  dbl z
 -3.516274 -1.234029 -0.243787
 -3.357529 -1.774313 -1.063263
 -2.490176 -0.265918 0.129504
 -2.530082 -0.168834 1.205409
 -2.841575 1.081506 -0.514724
 -2.436517 1.394867 -1.602231
 -1.114194 -0.776884 -0.291660
 -1.067917 -0.818197 -1.375170
 -1.017239 -1.793565 0.080836
 0.046583 0.067471 0.239592
 -0.049559 0.170283 1.319665
 -0.011016 1.067651 -0.179028
 1.407242 -0.550994 -0.086820
 1.507186 -0.653764 -1.165870
 1.464651 -1.554368 0.327889
 2.582835 0.261006 0.450711
 2.466204 0.377736 1.526004
 2.557990 1.271328 0.029978
 3.820925 -0.410197 0.181354
 3.901305 -0.853156 -0.711700
 5.037364 0.185786 0.485137
 6.208441 -0.378746 -0.369736
 7.340774 -0.068966 -0.019547
 5.834902 -1.066851 -1.329155
 5.221564 1.150839 1.380878
 6.217260 1.508811 1.550675
 4.421571 1.580524 1.961215
!entry.KPI.unit.residueconnect table  int c1x  int c2x  int c3x  int c4x  int c5x  int c6x
 1 5 0 0 0 0
!entry.KPI.unit.residues table  str name  int seq  int childseq  int startatomx  str restype  int imagingx
 "KPI" 1 28 1 "?" 0
!entry.KPI.unit.residuesPdbSequenceNumber array int
 0
!entry.KPI.unit.solventcap array dbl
 -1.000000
 0.0
 0.0
 0.0
 0.0
!entry.KPI.unit.velocities table  dbl x  dbl y  dbl z
 0.0 0.0 0.0
 0.0 0.0 0.0
 0.0 0.0 0.0
 0.0 0.0 0.0
 0.0 0.0 0.0
 0.0 0.0 0.0
 0.0 0.0 0.0
 0.0 0.0 0.0
 0.0 0.0 0.0
 0.0 0.0 0.0
 0.0 0.0 0.0
 0.0 0.0 0.0
 0.0 0.0 0.0
 0.0 0.0 0.0
 0.0 0.0 0.0
 0.0 0.0 0.0
 0.0 0.0 0.0
 0.0 0.0 0.0
 0.0 0.0 0.0
 0.0 0.0 0.0
 0.0 0.0 0.0
 0.0 0.0 0.0
 0.0 0.0 0.0
 0.0 0.0 0.0
 0.0 0.0 0.0
 0.0 0.0 0.0
 0.0 0.0 0.0
